# Supplementary material for: Characterization of Three Complete Mitogenomes of Flatidae (Hemiptera: Fulgoroidea) and Compositional Heterogeneity Analysis in the Planthoppers’ Mitochondrial Phylogenomics
Source: Int J Mol Sci. 2021 May 25;22(11):5586. doi: 10.3390/ijms22115586 (PMC8197536; doi:10.3390/ijms22115586)
Supplement: Supplementary file 1 [file ijms-22-05586-s001.zip]

Archive with 1 entries (1 files):
- ijms-1203872-supplementary.pdf
